# Supplementary material for: Two Multiplex Real-Time PCR Assays to Detect and Differentiate Acinetobacter baumannii and Non- baumannii Acinetobacter spp. Carrying blaNDM, blaOXA-23-Like, blaOXA-40-Like, blaOXA-51-Like, and blaOXA-58-Like Genes
Source: PLoS One. 2016 Jul 8;11(7):e0158958. doi: 10.1371/journal.pone.0158958 (PMC4938629; doi:10.1371/journal.pone.0158958)
Supplement: S1 Table — (XLS) [file pone.0158958.s001.xls]

## Sheet: Sheet1
Well	Sample Name	Target Name	Task	Reporter	Quencher	Cт	Cт Mean	Cт SD	Automatic Ct Threshold	Ct Threshold	Automatic Baseline	Baseline Start	Baseline End	Tm1	Tm2	Tm3	Comments	HIGHSD
E1	5	ab 1	UNKNOWN	SYBR	None	24.9588	25.0274	0.083922	TRUE	0.379243	TRUE	3	19	78.3986				N
E2	5	ab 1	UNKNOWN	SYBR	None	25.121	25.0274	0.083922	TRUE	0.379243	TRUE	3	19	78.5898				N
E3	5	ab 1	UNKNOWN	SYBR	None	25.0023	25.0274	0.083922	TRUE	0.379243	TRUE	3	19	78.781				N
F1	6	recA 1	UNKNOWN	SYBR	None	23.9239	23.9244	0.0220617	TRUE	0.337098	TRUE	3	18	83.5599				N
F2	6	recA 1	UNKNOWN	SYBR	None	23.9467	23.9244	0.0220617	TRUE	0.337098	TRUE	3	18	83.9422				N
F3	6	recA 1	UNKNOWN	SYBR	None	23.9026	23.9244	0.0220617	TRUE	0.337098	TRUE	3	19	83.9422				N
G1	7	NDM 1	UNKNOWN	SYBR	None	21.7216	21.7712	0.0998698	TRUE	0.334739	TRUE	3	16	90.4415				N
G2	7	NDM 1	UNKNOWN	SYBR	None	21.8862	21.7712	0.0998698	TRUE	0.334739	TRUE	3	18	90.6327				N
G3	7	NDM 1	UNKNOWN	SYBR	None	21.7059	21.7712	0.0998698	TRUE	0.334739	TRUE	3	16	90.6327				N
A1	1	oxa23 1	UNKNOWN	SYBR	None	21.9034	21.8935	0.0105488	TRUE	0.291063	TRUE	3	17	77.0605				N
A2	1	oxa23 1	UNKNOWN	SYBR	None	21.8824	21.8935	0.0105488	TRUE	0.291063	TRUE	3	16	76.8694				N
A3	1	oxa23 1	UNKNOWN	SYBR	None	21.8946	21.8935	0.0105488	TRUE	0.291063	TRUE	3	17	77.2517				N
B1	2	oxa24 1	UNKNOWN	SYBR	None	18.3898	18.4738	0.0748529	TRUE	0.319997	TRUE	3	14	78.2075				N
B2	2	oxa24 1	UNKNOWN	SYBR	None	18.4984	18.4738	0.0748529	TRUE	0.319997	TRUE	3	14	78.5898				N
B3	2	oxa24 1	UNKNOWN	SYBR	None	18.5333	18.4738	0.0748529	TRUE	0.319997	TRUE	3	12	78.5898				N
C9	3	oxa51 3	UNKNOWN	SYBR	None	16.7681	16.8307	0.0700446	TRUE	0.231628	TRUE	3	12	81.6483				N
C10	3	oxa51 3	UNKNOWN	SYBR	None	16.9064	16.8307	0.0700446	TRUE	0.231628	TRUE	3	12	81.6483				N
C11	3	oxa51 3	UNKNOWN	SYBR	None	16.8177	16.8307	0.0700446	TRUE	0.231628	TRUE	3	12	81.4571				N
D1	4	oxa58 1	UNKNOWN	SYBR	None	16.8987	16.9251	0.0228923	TRUE	0.481073	TRUE	3	11	83.1776				N
D2	4	oxa58 1	UNKNOWN	SYBR	None	16.939	16.9251	0.0228923	TRUE	0.481073	TRUE	3	11	83.3687				N
D3	4	oxa58 1	UNKNOWN	SYBR	None	16.9377	16.9251	0.0228923	TRUE	0.481073	TRUE	3	11	83.3687				N
