# Supplementary material for: Two Multiplex Real-Time PCR Assays to Detect and Differentiate Acinetobacter baumannii and Non- baumannii Acinetobacter spp. Carrying blaNDM, blaOXA-23-Like, blaOXA-40-Like, blaOXA-51-Like, and blaOXA-58-Like Genes
Source: PLoS One. 2016 Jul 8;11(7):e0158958. doi: 10.1371/journal.pone.0158958 (PMC4938629; doi:10.1371/journal.pone.0158958)
Supplement: S2 Table — (XLS) [file pone.0158958.s002.xls]

## Sheet: Sheet1
Well	Sample Name	Target Name	Task	Reporter	Quencher	Cт	Cт Mean	Cт SD	Automatic Ct Threshold	Ct Threshold	Automatic Baseline	Baseline Start	Baseline End	Tm1	Tm2	Tm3	Comments	HIGHSD
E5	5	ab 2	UNKNOWN	SYBR	None	25.9653	25.9382	0.0234218	TRUE	0.496534	TRUE	3	20	78.9721				N
E6	5	ab 2	UNKNOWN	SYBR	None	25.9249	25.9382	0.0234218	TRUE	0.496534	TRUE	3	19	78.9721				N
E7	5	ab 2	UNKNOWN	SYBR	None	25.9244	25.9382	0.0234218	TRUE	0.496534	TRUE	3	19	79.1633				N
F5	6	recA 2	UNKNOWN	SYBR	None	23.9161	23.937	0.0204687	TRUE	0.321333	TRUE	3	18	84.3245				N
F6	6	recA 2	UNKNOWN	SYBR	None	23.938	23.937	0.0204687	TRUE	0.321333	TRUE	3	17	84.3245				N
F7	6	recA 2	UNKNOWN	SYBR	None	23.957	23.937	0.0204687	TRUE	0.321333	TRUE	3	19	84.3245				N
G5	7	NDM 2	UNKNOWN	SYBR	None	21.8964	21.8842	0.0351478	TRUE	0.375552	TRUE	3	17	90.8238				N
G6	7	NDM 2	UNKNOWN	SYBR	None	21.9116	21.8842	0.0351478	TRUE	0.375552	TRUE	3	16	91.015				N
G7	7	NDM 2	UNKNOWN	SYBR	None	21.8446	21.8842	0.0351478	TRUE	0.375552	TRUE	3	16	91.015				N
A5	1	oxa23 2	UNKNOWN	SYBR	None	21.8928	21.926	0.0342499	TRUE	0.224304	TRUE	3	16	77.2517				N
A6	1	oxa23 2	UNKNOWN	SYBR	None	21.924	21.926	0.0342499	TRUE	0.224304	TRUE	3	17	77.4429				N
A7	1	oxa23 2	UNKNOWN	SYBR	None	21.9612	21.926	0.0342499	TRUE	0.224304	TRUE	3	17	77.634				N
B5	2	oxa24 2	UNKNOWN	SYBR	None	19.9397	19.9187	0.0194767	TRUE	0.366601	TRUE	3	14	78.781				N
B6	2	oxa24 2	UNKNOWN	SYBR	None	19.9153	19.9187	0.0194767	TRUE	0.366601	TRUE	3	14	78.9721				N
B7	2	oxa24 2	UNKNOWN	SYBR	None	19.9012	19.9187	0.0194767	TRUE	0.366601	TRUE	3	14	78.9721				N
C5	3	oxa51 2	UNKNOWN	SYBR	None	16.942	16.9551	0.0439308	TRUE	0.318171	TRUE	3	12	81.6483				N
C6	3	oxa51 2	UNKNOWN	SYBR	None	16.9192	16.9551	0.0439308	TRUE	0.318171	TRUE	3	11	81.6483				N
C7	3	oxa51 2	UNKNOWN	SYBR	None	17.0041	16.9551	0.0439308	TRUE	0.318171	TRUE	3	12	81.6483				N
D5	4	oxa58 2	UNKNOWN	SYBR	None	16.9015	16.9305	0.0369459	TRUE	0.453256	TRUE	3	11	83.5599				N
D6	4	oxa58 2	UNKNOWN	SYBR	None	16.9721	16.9305	0.0369459	TRUE	0.453256	TRUE	3	10	83.5599				N
D7	4	oxa58 2	UNKNOWN	SYBR	None	16.9179	16.9305	0.0369459	TRUE	0.453256	TRUE	3	11	83.751				N
