# Supplementary material for: Two Multiplex Real-Time PCR Assays to Detect and Differentiate Acinetobacter baumannii and Non- baumannii Acinetobacter spp. Carrying blaNDM, blaOXA-23-Like, blaOXA-40-Like, blaOXA-51-Like, and blaOXA-58-Like Genes
Source: PLoS One. 2016 Jul 8;11(7):e0158958. doi: 10.1371/journal.pone.0158958 (PMC4938629; doi:10.1371/journal.pone.0158958)
Supplement: S3 Table — (XLS) [file pone.0158958.s003.xls]

## Sheet: Sheet1
Well	Sample Name	Target Name	Task	Reporter	Quencher	Cт	Cт Mean	Cт SD	Automatic Ct Threshold	Ct Threshold	Automatic Baseline	Baseline Start	Baseline End	Tm1	Tm2	Tm3	Comments	HIGHSD
E9	5	ab 3	UNKNOWN	SYBR	None	25.0166	25.0469	0.109918	TRUE	0.34409	TRUE	3	19	79.3544				N
E10	5	ab 3	UNKNOWN	SYBR	None	25.1688	25.0469	0.109918	TRUE	0.34409	TRUE	3	18	78.9721				N
E11	5	ab 3	UNKNOWN	SYBR	None	24.9553	25.0469	0.109918	TRUE	0.34409	TRUE	3	18	78.9721				N
F9	6	recA 3	UNKNOWN	SYBR	None	23.8327	23.9487	0.124892	TRUE	0.299231	TRUE	3	18	84.3245				N
F10	6	recA 3	UNKNOWN	SYBR	None	24.0809	23.9487	0.124892	TRUE	0.299231	TRUE	3	19	84.3245				N
F11	6	recA 3	UNKNOWN	SYBR	None	23.9323	23.9487	0.124892	TRUE	0.299231	TRUE	3	18	84.1333				N
G9	7	NDM 3	UNKNOWN	SYBR	None	22.5007	22.487	0.0705346	TRUE	0.305063	TRUE	3	16	90.8238				N
G10	7	NDM 3	UNKNOWN	SYBR	None	22.4107	22.487	0.0705346	TRUE	0.305063	TRUE	3	16	90.8238				N
G11	7	NDM 3	UNKNOWN	SYBR	None	22.5497	22.487	0.0705346	TRUE	0.305063	TRUE	3	18	90.8238				N
A9	1	oxa23 3	UNKNOWN	SYBR	None	21.8967	21.877	0.0170272	TRUE	0.30069	TRUE	3	16	77.4429				N
A10	1	oxa23 3	UNKNOWN	SYBR	None	21.8674	21.877	0.0170272	TRUE	0.30069	TRUE	3	17	77.2517				N
A11	1	oxa23 3	UNKNOWN	SYBR	None	21.867	21.877	0.0170272	TRUE	0.30069	TRUE	3	15	77.2517				N
B9	2	oxa24 3	UNKNOWN	SYBR	None	19.8105	19.8542	0.0395685	TRUE	0.420822	TRUE	3	14	78.9721				N
B10	2	oxa24 3	UNKNOWN	SYBR	None	19.8643	19.8542	0.0395685	TRUE	0.420822	TRUE	3	14	78.9721				N
B11	2	oxa24 3	UNKNOWN	SYBR	None	19.8877	19.8542	0.0395685	TRUE	0.420822	TRUE	3	14	78.781				N
C9	3	oxa51 3	UNKNOWN	SYBR	None	16.7681	16.8307	0.0700446	TRUE	0.231628	TRUE	3	12	81.6483				N
C10	3	oxa51 3	UNKNOWN	SYBR	None	16.9064	16.8307	0.0700446	TRUE	0.231628	TRUE	3	12	81.6483				N
C11	3	oxa51 3	UNKNOWN	SYBR	None	16.8177	16.8307	0.0700446	TRUE	0.231628	TRUE	3	12	81.4571				N
D9	4	oxa58 3	UNKNOWN	SYBR	None	16.8226	16.8997	0.0670222	TRUE	0.432689	TRUE	3	11	83.751				N
D10	4	oxa58 3	UNKNOWN	SYBR	None	16.9437	16.8997	0.0670222	TRUE	0.432689	TRUE	3	11	83.5599				N
D11	4	oxa58 3	UNKNOWN	SYBR	None	16.9329	16.8997	0.0670222	TRUE	0.432689	TRUE	3	11	83.5599				N
